# Supplementary material for: Ferroptosis induction in host rice by endophyte OsiSh-2 is necessary for mutualism and disease resistance in symbiosis
Source: Nat Commun. 2024 Jun 12;15:5012. doi: 10.1038/s41467-024-49099-y (PMC11169551; doi:10.1038/s41467-024-49099-y)
Supplement: Supplementary file 4 — Source Data [file 41467_2024_49099_MOESM4_ESM.xlsx]

## Sheet: Figure 1
Figure 1
	Figure 1d
	6h
	None(%)		Weak(%)		Strong(%)
	E-	E+	E-	E+	E-	E+
1st	90	4.76	10	38.1	0	61.9
2nd	90	4.35	10	17.38	0	78.26
3rd	90.91	9.52	9.09	28.57	0	61.9
Ave.	90.3	6.21	9.7	28.02	0	67.36
S.D.	0.52	2.88	0.52	10.36	0	9.44
	Figure 1f
	Relative fluorescence intensity
	4h		6h		12h		24h		36h
	E-	E+	E-	E+	E-	E+	E-	E+	E-	E+
1	31.374	83.326	32.915	209.407	20.939	107.809	46.652	172.533	29.029	95.931
2	20.811	75.286	38.614	186.495	21.477	123.679	24.499	121.401	31.318	86.769
3	22.064	71.705	34.917	185.831	42.508	142.381	31.045	124.16	27.283	80.055
4	28.988	69.836	32.885	202.876	46.636	133.449	25.781	123.971	32.825	111.434
5	23.879	60.929	21.686	162.802	40.616	145.058	27.182	141.551	34.89	51.289
6	28.989	92.665	20.691	208.22	33.82	101.859	34.121	158.323	31.792	82.496
7	30.321	106.766	29.195	208.669	34.727	114.437	41.156	142.505	30.938	91.725
8	24.657	104.721	33.516	195.496	43.953	96.281	49.16	132.455	23.366	128.534
9	26.112	106.22	36.549	190.235	38.19	148.484	61.89	119.644	33.375	108.935
10	31.662	106.319	24.322	208.164	39.908	113.618	36.818	151.421	47.935	103.401
11	38.836	90.959	20.992	199.196	42.616	115.438	41.371	167.842	25.563	80.353
12	35.2	107.591	34.666	160.007	26.13	101.419	34.765	142.602	19.403	105.981
13	25.447	112.877	33.782	168.239	23.41	109.202	45.214	127.207	47.088	81.407
14	30.501	113.737	33.773	179.883	31.961	157.983	44.823	146.902	25.411	106.478
15	27.326	114.936	29.901	155.781	39.36	144.664	45.554	133.086	52.191	82.344
16	31.245	118.277	34.197	218.395	39.796	114.177	42.586	159.982	34.618	93.943
17	20.811	110.267	33.126	166.206	22.774	111.243	48.01	119.732	33.788	100.405
18	29.393	100.284	29.743	179.853	22.732	93.176	37.2	131.723	21.699	83.923
19	30.165	92.94	30.083	186.415	20.041	108.87	29.919	166.925	18.868	98.418
20	23.221	82.228	34.649	160.148	23.721	112.838	38.457	126.911	26.625	97.59
Ave.	28.0501	96.0935	31.0101	186.616	32.7658	119.803	39.3102	140.544	31.4003	93.5705
S.D.	4.72892	17.0807	5.2277	19.5123	9.157	18.8969	9.24537	17.2723	9.06489	16.1757
	Figure 1g										Figure 1g
	OsLOX2										Ct value
	0.5h		4h		6h		12h				0.5h		4h		6h		12h
	E-	E+	E-	E+	E-	E+	E-	E+			E-	E+	E-	E+	E-	E+	E-	E+
1st	1	0.819345	1	3.4538	1	1.32257	1	9.46232			Actin
2nd	0.986913	1.10583	0.990462	3.9032	0.906218	0.825954	0.939434	8.84811		1st	20.6299	19.7359	22.3129	20.5399	24.5435	31.0148	27.0246	27.415
3rd	1.06685	0.910007	1.06685	3.81101	1.01082	1.0605	0.98	9.32		2nd	20.8494	20.3208	22.2378	20.5941	24.6186	31.6692	26.9494	27.5362
Ave.	1.02	0.946667	1.02	3.72	0.973333	1.07	0.9733	9.21		3rd	21.098	19.8766	22.4164	20.7332	24.9973	31.825	27.3581	27.6112
S.D.	0.043589	0.148436	0.043589	0.238118	0.0550757	0.245153	0.03055	0.31953			OsLOX2
S.E	0.0251661	0.0856997	0.0251661	0.137477	0.031798	0.141539	0.01764	0.18448		1st	22.2275	21.6209	24.733	21.1718	25.2575	31.3254	28.252	25.3999
P-value		0.457741		4.23185e-05		0.542		1.53248e-06		2nd	22.4659	21.7732	24.6717	21.0496	25.4746	32.659	28.2682	25.6177
				***				***		3rd	22.6022	21.6102	24.7431	21.2232	25.6957	32.4542	28.6121	25.6176
	Figure 1h										Figure 1h
	OsPBZ1										Ct value
	0.5h		4h		6h		12h				0.5h		4h		6h		12h
	E-	E+	E-	E+	E-	E+	E-	E+			E-	E+	E-	E+	E-	E+	E-	E+
1st	1	0.539777	1	0.368259	1	1.99312	1	2.56667			Actin
2nd	0.521837	0.965051	0.565976	0.716304	0.706094	2.88411	0.764508	2.69692		1st	17.7127	17.7654	17.1843	18.8861	20.2432	20.2022	19.9226	19.8364
3rd	0.615296	0.833928	0.706662	0.570979	1.2009	2.12677	1.00023	2.44313		2nd	17.2709	18.088	18.1069	18.7339	20.0751	18.4743	19.0047	19.2827
Ave.	0.712378	0.779585	0.757546	0.551848	0.968998	2.33467	0.92158	2.5689		3rd	17.7769	18.327	17.3357	18.2035	19.8471	19.4693	18.8093	19.1977
S.D.	0.253434	0.217783	0.221441	0.174809	0.248856	0.480503	0.136029	0.126909			OsPBZ1
S.E	0.14632	0.125737	0.127849	0.100926	0.143677	0.277418	0.0785361	0.0732711		1st	19.8081	20.7503	17.7185	20.8615	22.4967	21.4607	18.1472	16.7011
P-value		0.747699		0.275246		0.0119558		0.000105433		2nd	20.3046	20.2347	19.4621	19.7495	22.8307	19.1997	17.6166	16.076
						*		***		3rd	20.5729	20.6844	18.3716	19.5462	21.8365	20.6342	17.0335	16.1335
	Figure 1i										Figure 1i
	OsIRO2										Ct value
	0.5h		4h		6h		12h				0.5h		4h		6h		12h
	E-	E+	E-	E+	E-	E+	E-	E+			E-	E+	E-	E+	E-	E+	E-	E+
1st	1	1.59937	1	1.83835	1	0.976689	1	1.06809			Actin
2nd	0.932262	1.37323	0.927906	1.26612	0.987623	0.924329	0.9207	1.24503		1st	23.9153	24.3895	23.4904	24.1093	24.947	24.2034	27.0246	27.415
3rd	1.12576	1.72988	1.02143	2.40368	1.07288	1.05557	1.03598	1.27159		2nd	23.6609	24.9929	23.7084	23.9215	24.0361	24.2907	26.9494	27.5362
Ave.	1.02	1.56667	0.983333	1.77667	1.02	0.986667	0.986667	1.19667		3rd	24.5559	25.1374	23.3372	24.3189	24.9584	24.9609	27.3581	27.6112
S.D.	0.101489	0.1823	0.0472582	0.070946	0.043589	0.0702377	0.061101	0.110151			OsIRO2
S.E	0.0585947	0.105251	0.0272845	0.0409607	0.0251661	0.0405518	0.0352767	0.0635959		1st	27.1564	26.9531	25.86	25.6005	25.9931	25.2836	27.7815	28.0768
P-value		0.0105124		8.66353e-05		0.523383		0.0446705		2nd	27.0032	27.7765	26.1859	25.9507	25.1002	25.4504	27.8254	27.9769
		*		***				*		3rd	27.6261	27.5879	25.6762	25.4233	25.903	25.929	28.064	28.0214
	Figure 1j										Figure 1j
	OsYSL15										Ct value
	0.5h		4h		6h		12h				0.5h		4h		6h		12h
	E-	E+	E-	E+	E-	E+	E-	E+			E-	E+	E-	E+	E-	E+	E-	E+
1st	1	1.67775	1	1.13022	1	0.986629	1	0.16984			Actin
2nd	1.07629	2.30274	0.972806	0.750883	0.561709	0.848529	1.36624	0.257434		1st	23.9153	24.5559	23.4904	24.1093	24.947	24.2034	27.0246	27.415
3rd	1.04162	2.1601	1.02056	1.12939	1.15403	1.35283	0.797178	0.187782		2nd	23.6609	24.9929	23.7084	23.9215	24.0361	24.2907	26.9494	27.5362
Ave.	1.04	2.04667	0.996667	1.00333	0.903333	1.06333	1.0567	0.2067		3rd	24.3895	25.1374	23.3372	24.3189	24.9584	24.9609	27.3581	27.6112
S.D.	0.04	0.325167	0.0251661	0.219393	0.306649	0.257941	0.28919	0.04726			OsYSL15
S.E	0.023094	0.187735	0.0145297	0.126667	0.177044	0.148922	0.16697	0.02728		1st	21.5107	21.4048	20.5735	21.0159	20.7469	20.0228	33.3664	36.3145
P-value		0.00599727		0.960806		0.527237		0.0073635		2nd	21.1503	21.385	20.8313	21.418	20.6682	20.3276	32.841	35.8357
		**						**		3rd	21.9261	21.6218	20.391	21.2265	20.5516	20.3248	34.027	36.3659
	Figure 1k					Figure 1l
	GSH					GSH+GSSG
	E-	E+				E-	E+
1st	1.5875	0.7375			1st	3.25169	1.60691
2nd	1.5125	0.6625			2nd	3.17022	1.54806
3rd	1.4625	0.6875			3rd	3.04915	1.53106
Ave.	1.52083	0.695833			Ave.	3.15702	1.56201
S.D.	0.0629153	0.0381881			S.D.	0.101913	0.0398006
S.E	0.0363242	0.0220479			S.E	0.0588397	0.0229789
P-value		4.14873e-05			P-value		1.5e-05
		***					***

## Sheet: Figure 2
Figure 2
	Figure 2c
	6h
	None(%)				Weak(%)				Strong(%)
	E-mock	E-Erastin+	E+	E+Erastin+	E-	E-Erastin+	E+	E+Erastin+	E-	E-Erastin+	E+	E+Erastin+
1st	79.1667	86.3636	4.7619	3.33333	16.6667	13.6364	38.0952	20	4.16667	0	61.9048	76.6667
2nd	82.1429	74.1935	2.63158	5.40541	17.8571	22.5806	21.0526	21.6216	0	3.22581	73.6842	72.973
3rd	75	70	8.33333	6.25	21.4286	23.3333	33.3333	21.875	3.57143	3.33333	58.3333	71.875
Ave.	78.77	76.85	5.24	5	18.65	19.85	30.83	21.17	2.58	2.19	64.64	73.84
S.D.	3.59	8.5	2.88	1.5	0.52	5.39	8.79	1.02	0	1.89	8.03	2.51
	Figure 2e
	Relative fluorescence intensity
	6h
	E-mock	E-Erastin+	E+	E+Erastin+
1	11.086	12.855	114.985	219.421
2	11.205	20.208	213.245	225.583
3	9.583	15.654	199.089	234.257
4	8.953	25.446	184.608	240.833
5	7.163	7.954	179.23	236.144
6	13.503	13.93	172.727	237.721
7	14.306	12.974	141.161	241.76
8	9.699	14.998	173.863	233.257
9	14.018	18.656	197.762	252.293
10	15.175	16.044	165.077	175.701
11	13.4	8.167	159.518	194.893
12	11.122	15.383	161.411	239.243
13	11.115	5.504	191.104	238.27
14	10.689	13.425	156.65	230.453
15	9.209	14.525	154.7	231.816
16	9.406	16.442	171.239	216.822
17	12.662	12.772	152.839	236.755
18	12.009	13.012	134.989	214.337
19	7.331	11.413	158.618	249.542
20	10.043	19.301	191.513	245.147
Ave.	11.0838	14.4332	168.716	229.712
S.D.	2.24835	4.5089	23.856	18.3857
S.E.	0.502747	1.00822	5.33437	4.11117
P-value	c	c	b	a
		0.490106	1.8056e-46	9.7564e-57
			***	***
	Figure 2g
	6h
	None(%)				Weak(%)				Strong(%)
	E-mock	E-Fer-1+	E+	E+Fer-1+	E-mock	E-Fer-1+	E+	E+Fer-1+	E-mock	E-Fer-1+	E+	E+Fer-1+
1st	80	83.3333	9.09091	20	15	16.6667	36.3636	56	5	0	54.5455	2
2nd	76	71.875	5.40541	16.6667	24	21.875	24.3243	54.1667	0	3.125	64.8649	29.1667
3rd	78.5714	77.4194	3.84615	20.8333	17.8571	19.3548	34.6154	62.5	3.57143	0	61.5385	16.6667
Ave.	78.19	77.54	6.11	19.17	18.95	19.3	31.77	57.56	2.86	1.04	60.32	21.94
S.D.	2.03	5.73	2.69	2.2	0.52	2.6	6.51	4.38	0	1.8	5.27	6.47
	Figure 2i
	Relative fluorescence intensity
	6h
	E-mock	E-Fer-1+	E+	E+Fer-1+
1	9.461	3.842	181.523	31.757
2	4.955	4.338	175.308	37.96
3	5.303	6.381	160.523	38.706
4	8.54	6.683	163.662	51.363
5	6.949	6.908	165.648	44.402
6	7.529	10.456	203.748	38.491
7	9.61	7.791	188.302	43.394
8	9.788	8.357	183.435	45.079
9	9.409	11.818	184.989	34.367
10	7.444	12.653	185.746	29.309
11	8.724	11.7	145.103	36.05
12	7.814	7.768	147.563	31.71
13	8.387	10.804	166.815	47.536
14	9.202	3.141	170.006	46.473
15	8.214	8.042	156.16	49.475
16	7.82	5.738	172.123	40.164
17	9.508	9.778	176.47	38.781
18	3.855	8.376	164.273	41.57
19	7.866	6.085	157.135	76.056
20	6.235	10.107	176.197	27.013
Ave.	7.83065	8.0383	171.236	41.4828
S.D.	1.6643	2.71829	14.5355	10.5366
S.E.	0.372149	0.607827	3.25024	2.35606
P-value	c	c	a	b
		0.942677	6.1862e-64	1.2738e-18
			***	***
	Figure 2j						Figure 2k
	12h						12h
	GSH(umol . g-1 FW)						GSH+GSSG(umol . g-1 FW)
	E-mock	E-Erastin+	E+	E+Erastin+			E-mock	E-Erastin+	E+	E+Erastin+
1st	2.1375	2.159	1.6625	1.1375		1st	3.5996	3.21886	2.4429	1.71436
2nd	1.9875	2.142	1.5625	1.2125		2nd	2.97144	3.14371	2.24759	1.90082
3rd	2.0314	1.8418	1.625	1.175		3rd	2.87642	2.61089	2.4054	1.78094
Ave.	2.05213	2.0476	1.61667	1.175		Ave.	3.14913	2.99117	2.3653	1.7987
S.D.	0.0771194	0.178431	0.0505181	0.0375		S.D.	0.392997	0.33146	0.103641	0.0944662
S.E.	0.0445249	0.103017	0.0291667	0.0216506		S.E.	0.226897	0.191369	0.0598374	0.0545401
P-value	a	a	b	c		P-value	a	a	b	c
		0.938472	0.000805	6e-06				0.482685	0.006943	0.000252
			***	***					**	***
	Figure 2l
	12h
	MDA
	E-mock	E-Fer-1+	E+	E+Fer-1+
1st	0.16819	0.17738	0.2938	0.2192
2nd	0.16875	0.17682	0.2944	0.2127
3rd	0.17352	0.17626	0.2874	0.2265
Ave.	0.170153	0.17682	0.291867	0.219467
S.D.	0.00292903	0.00056	0.00387986	0.00690386
S.E.	0.00169108	0.000323316	0.00224004	0.00398595
P-value	c	c	a	b
		0.039969	1.9442e-09	2e-06
		*	***	***

## Sheet: Figure 3
Figure 3
	Figure 3a
	0.5h		2h		4h		6h		12h		18h		24h		48h		72h		168h
	E-	E+	E-	E+	E-	E+	E-	E+	E-	E+	E-	E+	E-	E+	E-	E+	E-	E+	E-	E+
1	1	26.8087	1	20.9498	1	43.4918	1	20.847	1	11.9764	1	10.8131	1	43.3708	1	18.0024	1	10.0823	1	7.00289
2	1.05935	25.5359	0.775396	20.6518	0.830966	44.7762	0.918908	21.4197	0.677984	7.83836	0.897064	10.0999	0.959578	41.6012	0.881502	20.2057	0.919849	9.22686	0.993176	5.47626
3	0.766795	24.8674	1.13847	20.8206	1.1004	51.3275	0.950061	17.1237	1.22974	8.61991	1.05698	11.0312	0.805295	44.1056	0.923564	15.4892	1.3226	6.51253	0.721134	8.70434
Ave.	0.942047	25.7374	0.971287	20.8074	0.977122	46.5318	0.956323	19.7968	0.96924	9.47821	0.98468	10.6481	0.921624	43.0259	0.935022	17.8991	1.08082	8.60724	0.90477	7.06116
S.E.	0.0892853	0.569395	0.105788	0.0862917	0.0786157	2.42634	0.0236176	1.34671	0.160019	1.2693	0.0467938	0.281217	0.0593236	0.743239	0.0346839	1.36252	0.123085	1.07608	0.0918391	0.932323
	Figure 3a
	Ct value
	0.5h		2h		4h		6h		12h		18h		24h		48h		72h		168h
	E-	E+	E-	E+	E-	E+	E-	E+	E-	E+	E-	E+	E-	E+	E-	E+	E-	E+	E-	E+
	Ubq
1	21.2042	20.9057	20.8198	20.5787	21.1484	20.5752	20.3696	21.0505	21.207	21.193	22.0825	21.7873	21.7788	22.7872	20.9861	20.4113	20.1484	21.2432	19.3834	20.0917
2	21.2858	20.7691	20.149	20.2841	21.0902	20.7283	20.8993	20.7232	20.845	21.2338	21.6923	21.888	21.9449	22.4761	20.218	20.2979	20.6172	20.9122	19.2764	20.0569
3	20.8319	20.6765	21.1569	20.6751	21.0943	20.5191	20.1118	20.5586	22.0671	21.2162	22.0462	21.9346	21.8891	22.6119	20.5783	20.429	20.0523	19.2599	19.5338	20.4958
	rPOA
1	28.7294	23.6864	28.4621	23.8321	29.3853	23.3694	28.4955	24.7947	28.0249	24.4288	28.7408	25.0109	29.7755	25.3452	29.7161	24.9712	29.6668	27.4278	27.4661	25.3664
2	28.7279	23.6199	28.1583	23.5582	29.5942	23.4806	29.1473	24.4283	28.2236	25.0811	28.5073	25.21	30.0011	25.0942	29.13	24.6911	30.2561	27.2247	27.3689	25.6863
3	28.7402	23.5656	28.6121	23.9374	29.1932	23.0743	28.3117	24.5867	28.5866	24.9264	28.6246	25.1293	30.1982	25.1457	29.423	25.2058	29.1673	26.0751	28.0881	25.4567
	Figure 3b											Figure 3b
	6h			12h			24h					Ct value
	E-	E+mock	E+Erastin+	E-	E+mock	E+Erastin+	E-	E+mock	E+Erastin+			6h			12h			24h
1st	1	46.445	18.3512	1	14.6403	4.1513	1	31.444	12.0188			E-	E+mock	E+Erastin+	E-	E+mock	E+Erastin+	E-	E+mock	E+Erastin+
2nd	0.842205	55.8629	27.1107	1.45779	12.7267	5.99636	0.824846	33.0566	9.53598			Ubq
3rd	0.857583	47.3515	20.2911	0.940854	13.0638	4.00709	0.754862	35.2766	9.83801		1st	20.9949	20.4925	20.4568	20.2356	19.5349	20.5203	19.6293	20.188	21.0629
Ave.	0.899929	49.8864	21.9176	1.13288	13.4769	4.71825	0.859903	33.259	10.4643		2nd	20.7239	20.7761	21.0427	20.3166	19.6905	21.118	19.1573	20.2539	20.771
S.E.	0.0502319	2.99965	2.65623	0.16335	0.589777	0.64041	0.0729038	1.11099	0.782141		3rd	20.3038	20.8208	20.4627	19.6193	19.3277	20.5505	19.4021	20.1215	20.4108
p			0.0022151			0.00054906			7.39741e-05			rPOA
p-value			**			***			***		1st	44.9267	38.8868	40.1907	42.7111	38.1386	40.9423	43.7634	39.3473	41.6097
											2nd	44.9033	38.904	40.2136	42.2484	38.4963	41.0095	43.5692	39.3411	41.6516
											3rd	44.4572	39.1872	40.0516	42.1829	38.0957	41.0235	43.9418	39.1149	41.2464
	Figure 3c											Figure 3c
	6h			12h			24h					Ct value
	E-	E+mock	E+Fer-1+	E-	E+mock	E+Fer-1+	E-	E+mock	E+Fer-1+			6h			12h			24h
1st	1	97.0101	149.235	1	11.4524	57.5371	1	40.1552	56.046			E-	E+mock	E+Fer-1+	E-	E+mock	E+Fer-1+	E-	E+mock	E+Fer-1+
2nd	0.841955	83.6847	124.357	0.521098	11.2954	59.0532	0.965706	37.0231	60.9082			Ubq
3rd	1.07798	115.719	148.968	1.08038	13.3002	67.2226	0.897342	36.6729	73.2156		1st	22.1679	20.8019	20.3273	20.6628	20.1018	20.2813	21.142	21.6199	20.0462
Ave.	0.97331	98.8047	140.853	0.86716	12.016	61.271	0.95435	37.9504	63.3899		2nd	21.6625	20.8769	20.4472	20.5416	20.0745	20.3726	21.0593	21.335	19.9754
S.E.	0.0694279	9.291	8.24846	0.17458	0.643699	3.00781	0.0301738	1.10704	5.10943		3rd	21.2864	20.5272	20.3229	20.8914	20.0127	20.5686	21.3687	21.2372	20.5039
p			0.0276722			8.8928e-05			0.00824326			rPOA
p-value			*			***			**		1st	30.1516	22.1856	21.0895	28.2367	24.1581	22.0087	29.2553	24.4056	22.3509
											2nd	29.8944	22.4737	21.4726	29.0558	24.1507	22.0625	29.2229	24.2379	22.16
											3rd	29.1618	21.6564	21.0877	28.3537	23.8532	22.0716	29.6382	24.1538	22.4231
	Figure 3e
	E-mock	E-Erastin+	E+mock	E+Erastin+
1	12.2327	11.8559	2.54915	2.90903				Figure 3f
2	11.5042	9.99255	3.08897	3.44885				E-mock	E-Erastin+	E+mock	E+Erastin+
3	5.85835	9.71304	2.96233	2.36921			1	1	0.951997	0.204577	0.288378
4	13.6897	10.7068	2.59586	3.62879			2	0.759582	0.944631	0.304964	0.179198
5	12.2327	5.11677	2.7791	3.26891			3	0.897173	1.1056	0.208903	0.131616
6	13.8786	12.2596	2.59586	2.90903			Ave.	0.885585	1.00074	0.239481	0.199731
7	12.0289	8.99876	2.7791	2.90903			S.D.	0.120627	0.0908856	0.0567508	0.0803724
8	12.308	8.25342	2.59586	4.16861			S.E.	0.069644	0.0524728	0.0327651	0.0464031
9	14.8812	7.84969	2.80768	3.62879			P-value	a	a	b	b
10	7.7506	10.1187	3.54817	2.90903					0.167056	2.3e-05	1.6e-05
11	12.7518	12.1221	2.62256	3.80873						***	***
12	11.4612	11.2115	3.17792	3.29526
13	10.9082	8.29747	2.06719	2.75109
14	8.14271	10.1061	2.43744	2.5697				Figure 3f
15	5.74599	9.95306	2.06719	3.47665				Cq value
16	9.06453	10.2286	2.60116	2.75109				E-mock	E-Erastin+	E+mock	E+Erastin+
17	5.93035	8.97347	2.41755	2.02553				Ubq
18	8.14271	8.82041	2.60116	1.84414			1	20.0806	20.0959	20.0171	20.1697
19	11.6456	8.69796	2.23393	1.66275			2	20.3004	20.1759	20.113	20.0185
20	11.6456	12.3102	2.08092	2.02553			3	20.0232	20.0817	19.9116	19.9853
Ave.	10.5902	9.77931	2.63045	2.91799				MoPot2
S.D.	2.78895	1.76379	0.378793	0.689302			1	17.3546	17.4408	19.5803	19.2376
S.E.	0.623629	0.394395	0.0847007	0.154133			2	17.971	17.532	19.1002	19.7728
P-value	a	a	b	b			3	17.4537	17.2108	19.4446	20.1848
		0.134909	3.7612e-24	2.9754e-23
			***	***
	Figure 3h
	E-mock	E-Fer-1+	E+mock	E+Fer-1+
1	10.2901	4.68	1.78709	5.28261				Figure 3i
2	6.96073	6.30239	2.28351	5.72283				E-mock	E-Fer-1+	E+mock	E+Fer-1+
3	6.09063	6.11141	2.08494	3.66848			1	1	1.12849	0.471697	0.71297
4	7.61329	5.72944	2.68064	3.08152			2	0.804959	0.623525	0.51236	0.921078
5	6.41692	8.51613	1.88638	4.54891			3	0.803074	0.903224	0.389571	0.732718
6	7.48337	7.16129	2.28351	4.98913			Ave.	0.869345	0.88508	0.456667	0.788922
7	6.8847	6.77419	1.48924	4.74499			S.D.	0.113155	0.252972	0.061101	0.114876
8	7.93237	7.64516	2.28351	5.15759			S.E.	0.06533	0.146054	0.0352767	0.0663236
9	8.53104	6.87097	2.74648	5.15759			P-value	a	a	b	a
10	8.98004	5.10194	3.06338	5.26074					0.898286	0.011774	0.544191
11	7.93237	7.51865	2.42958	5.3639						*
12	5.83703	4.92292	2.64706	5.7765
13	5.38803	5.818	2.22353	4.42446				Figure 3i
14	8.53104	5.37046	1.90141	5.5036				Cq value
15	7.37201	5.90751	3.69718	6.69065				E-mock	E-Fer-1+	E+mock	E+Fer-1+
16	8.13993	11.3978	3.27465	6.47482				Ubq
17	7.83276	10.8303	2.64085	4.64029			1	20.6354	20.9264	21.25	20.4788
18	8.13993	10.8303	2.64085	5.17986			2	20.4834	20.5722	20.088	20.2689
19	7.5256	13.1004	3.27465	6.47255			3	20.873	20.7877	21.0996	20.0539
20	7.37201	11.6816	2.53521	5.18326				MoPot2
Ave.	7.5627	7.61354	2.49268	5.16621			1	17.5389	17.6554	19.2376	17.8703
S.D.	1.13387	2.56288	0.550819	0.876805			2	17.6999	18.1572	18.978	17.291
S.E.	0.253541	0.573078	0.123167	0.19606			3	18.0928	17.838	19.3631	17.4061
P-value	a	a	c	b
		0.913471	6.9374e-17	3e-06
			***	***

## Sheet: Figure 4
Figure 4
	Figure 4b
	Height(cm)						Total root length(dm)						shoot dry weight(g)						root dry weight(g)
	E-	E+ (107)	E+ (108)	E+ (109)			E-	E+ (107)	E+ (108)	E+ (109)			E-	E+ (107)	E+ (108)	E+ (109)			E-	E+ (107)	E+ (108)	E+ (109)
1	28	32	32.9	28.7		1	100.721	95.0594	135.103	107.543		1	0.037	0.038	0.043	0.031		1	0.008	0.008	0.01	0.008
2	26	26.3	31.4	29.4		2	75.2396	100.261	135.054	88.2564		2	0.032	0.035	0.054	0.028		2	0.007	0.007	0.012	0.007
3	26.3	32	33.1	25.4		3	111.23	106.24	136.766	109.765		3	0.033	0.039	0.06	0.022		3	0.004	0.009	0.008	0.009
4	28.5	30.5	31.8	30.4		4	83.4927	98.5716	104.828	118.521		4	0.035	0.036	0.036	0.043		4	0.009	0.013	0.015	0.01
5	21.6	34.6	32.6	28		5	79.1543	85.2448	142.968	109.269		5	0.026	0.039	0.051	0.023		5	0.009	0.009	0.01	0.009
6	26	33.2	33.6	33.3		Ave.	89.9677	97.0754	130.944	106.671		6	0.025	0.047	0.038	0.036		6	0.007	0.007	0.013	0.008
7	28.3	25.6	30.4	27.9		S.D.	15.3583	7.75252	14.9557	11.1424		7	0.031	0.038	0.042	0.034		7	0.006	0.007	0.011	0.006
8	27.7	23.5	31.2	26.2		S.E.	6.86846	3.46703	6.68841	4.98301		8	0.028	0.031	0.048	0.043		8	0.007	0.01	0.009	0.007
9	29	31.8	34.6	30.8		P-value	b	b	a	b		9	0.033	0.02	0.058	0.038		9	0.007	0.005	0.009	0.008
10	26	31	33.6	24.9				0.388801	0.000105	0.05377		10	0.024	0.025	0.051	0.026		10	0.006	0.009	0.014	0.006
Ave.	26.74	30.05	32.52	28.5					***			Ave.	0.0304	0.0348	0.0481	0.0324		Ave.	0.007	0.0084	0.0111	0.0078
S.D.	2.14486	3.63876	1.29769	2.60896								S.D.	0.00442719	0.00771434	0.00818467	0.0076768		S.D.	0.00149071	0.00217051	0.00233	0.00131656
S.E.	0.678266	1.15068	0.410366	0.825025								S.E.	0.0014	0.00243949	0.00258822	0.00242762		S.E.	0.000471405	0.000686375	0.00074	0.000416333
P-value	c	b	a	bc								P-value	b	b	a	b		P-value	b	b	a	b
		0.006577	1.3e-05	0.133804										0.17787	3e-06	0.536144				0.104117	2.1e-05	0.347052
		**	***	*											***						***
	Figure 4d						Figure 4e
	Lesion length(mm)						Disease index(mm)
	E-M+	E+ (107)M+	E+ (108)M+	E+ (109)M+			E-M+	E+ (107)M+	E+ (108)M+	E+ (109)M+
1	9.31032	4.85611	1.37536	2.9742		1	42.931	33.7263	26.2	39.3861
2	5.76353	4.25816	1.83381	1.88511		2	48.6	38.2	25.9	42.9
3	10.6404	4.85611	3.51476	2.18213		3	42.85	36.5	31.4	40.2
4	8.86698	5.22016	2.13944	3.56825		Ave.	44.7937	36.1421	27.8333	40.8287
5	9.08868	4.53237	1.0697	3.17223		S.D.	3.29662	2.25821	3.09246	1.83937
6	9.31032	3.37003	2.13944	3.17223		S.E.	1.9033	1.30378	1.78543	1.06196
7	10.4187	4.16064	1.22253	4.26132		P-value	a	b	c	ab
8	10.6404	4.06508	1.37536	2.8752				0.004288	5.6e-05	0.10858
9	10.8621	5.38537	1.29669	2.8752				**	***
10	5.21293	5.15419	0.458454	2.77619			Figure 4f
11	5.36627	5.56364	3.50697	3.46926			2h				4h				6h				12h				24h
12	7.66612	4.59349	1.68098	2.8752			E-	E+ (107)	E+ (108)	E+ (109)	E-	E+ (107)	E+ (108)	E+ (109)	E-	E+ (107)	E+ (108)	E+ (109)	E-	E+ (107)	E+ (108)	E+ (109)	E-	E+ (107)	E+ (108)	E+ (109)
13	5.21293	3.6	1.98661	2.69604		1st	1	3.44048	46.2164	114.502	1	17.0343	71.3356	138.504	1	12.5797	43.0375	188.627	1	15.6474	33.1468	300.502	1	5.93992	63.6665	158.427
14	5.36627	4.95251	2.44506	2.12801		2nd	0.813065	3.89265	48.0485	110.176	0.820294	20.667	59.5749	123.588	0.846128	14.7528	41.2432	198.567	0.912593	18.4524	33.0688	280.323	0.853938	6.72614	57.2715	189.309
15	7.66612	5.89091	1.84016	2.41415		3rd	0.901701	3.65959	47.1236	112.318	0.905701	18.763	65.1906	130.833	1.24601	12.1544	43.9921	181.489	0.782474	15.9661	29.8159	282.157	0.924088	6.32082	60.3844	173.181
16	5.55065	5.23636	2.59789	2.28749		Ave.	0.904922	3.66424	47.1295	112.332	0.908665	18.8214	65.3671	130.975	1.03071	13.1623	42.7576	189.561	0.898356	16.6886	32.0105	287.661	0.926008	6.32896	60.4408	173.639
17	6.15108	5.56364	2.48766	2.55254		S.D.	0.0935091	0.226125	0.916031	2.16311	0.0898897	1.81708	5.88234	7.45904	0.201705	1.39375	1.39566	8.57712	0.10946	1.53579	1.901	11.1585	0.0730501	0.393175	3.19789	15.4461
18	6.1596	3.27273	1.37536	3.12655		S.E.	0.0539875	0.130553	0.528871	1.24887	0.0518978	1.04909	3.39617	4.30648	0.116454	0.804684	0.805786	4.952	0.0631966	0.886688	1.09754	6.44235	0.0421755	0.227	1.8463	8.91782
19	6.47482	5.56364	1.99344	2.12801
20	7.79671	5.72727	3.1088	3.41355			Figure 4f
Ave.	7.67624	4.79112	1.97242	2.84164			Ct value
S.D.	2.06557	0.789286	0.803891	0.587253			2h				4h				6h				12h				24h
S.E.	0.461876	0.17649	0.179755	0.131314			E-	E+ (107)	E+ (108)	E+ (109)	E-	E+ (107)	E+ (108)	E+ (109)	E-	E+ (107)	E+ (108)	E+ (109)	E-	E+ (107)	E+ (108)	E+ (109)	E-	E+ (107)	E+ (108)	E+ (109)
P-value	a	b	d	c			Ubq
		8.8509e-11	3.2696e-24	2.6021e-20		1st	21.6478	21.4304	21.1238	21.4726	21.0074	21.3051	21.393	21.1426	20.703	21.7545	20.9594	21.1922	21.1036	22.6308	21.8777	22.0223	21.6334	20.7577	21.4804	20.7588
		***	***	***		2nd	21.3205	21.7969	21.0382	21.8521	20.9589	21.331	21.0095	21.3695	21.0918	21.4344	21.8645	21.5605	21.0717	22.1072	21.7072	22.2189	21.166	21.3001	20.8905	21.1988
						3rd	21.4841	21.6137	21.081	21.6624	20.9832	21.318	21.2012	21.256	21.3559	21.4742	21.2697	21.2851	20.5804	21.8297	21.6455	21.8337	21.3997	21.0289	21.1855	20.9788
							rPOA
						1st	29.2077	27.2078	23.1534	22.1933	29.082	25.2893	23.3111	22.1034	29.2827	26.6811	24.1116	22.2124	29.4644	27.0237	25.1877	22.1519	29.6976	26.2514	23.5522	21.5153
						2nd	29.1789	27.3961	23.0117	22.6284	29.3193	25.0363	23.1875	22.4947	29.9125	26.1312	25.0781	22.5066	29.5644	26.2623	25.0206	22.4487	29.458	26.6146	23.115	21.6984
						3rd	29.1933	27.3019	23.0825	22.4109	29.2007	25.1628	23.2493	22.2991	29.6182	26.4505	24.3902	22.3611	29.295	26.1936	25.1083	22.0541	29.5778	26.433	23.3336	21.6069
	Figure 4i
	6h
	None(%)				Weak(%)				Strong(%)
	E-	E+ (107)	E+ (108)	E+ (109)	E-	E+ (107)	E+ (108)	E+ (109)	E-	E+ (107)	E+ (108)	E+ (109)
1st	76.9231	30	6.06061	12.5	23.0769	65	36.3636	58.3333	0	5	57.5758	29.1667
2nd	76	23.8095	14.2857	5	20	57.1429	28.5714	80	0	19.0476	61.9048	15
3rd	66.6667	28.5714	7.69231	9.09091	29.1667	61.9048	34.6154	72.7273	4.16667	9.52381	57.6923	18.1818
Ave.	73.2	27.46	9.35	8.86	24.08	61.35	33.18	70.35	1.39	11.19	59.06	20.78
S.D.	5.67	3.24	4.35	3.76	4.67	3.96	4.09	11.03	2.41	7.17	2.47	7.43
	Figure 4j
	Relative fluorescence intensity
	4h			6h			12h			24h
	E+ (107)	E+ (108)	E+ (109)	E+ (107)	E+ (108)	E+ (109)	E+ (107)	E+ (108)	E+ (109)	E+ (107)	E+ (108)	E+ (109)
1	77.704	58.929	60.837	87.803	97.598	60.071	62.676	68.162	90.521	54.067	82.74	47.247
2	79.515	62.254	58.049	88.011	115.311	61.375	54.45	65.558	94.069	54.746	88.886	46.015
3	78.697	79.7	66.35	86.689	112.313	63.105	53.339	61.848	93.742	54.301	79.656	47.078
4	92.014	67.699	70.048	71.898	115.765	66.546	53.634	64.894	93.663	65.097	76.084	47.561
5	86.385	68.372	65.051	70.771	118.35	71.887	57.721	65.08	91.382	61.434	80.143	46.82
6	87.184	65.94	60.108	84.614	103.224	61.79	56.731	69.877	89.984	59.534	81.907	47.455
7	93.809	64.902	53.031	79.124	99.446	52.226	50	61.661	92.752	58.758	78.904	47.139
8	89.182	79.083	56.708	86.059	102.253	53.673	50.547	68.098	93.907	61.835	77.648	52.134
9	88.806	68.152	64.873	76.376	103.858	56.341	47.817	69.996	93.575	63.426	70.818	46.956
10	83.031	73.26	66.228	84.382	104.128	62.442	49.042	67.316	93.189	68.794	66.999	45.465
11	82.814	69.543	56.624	75.839	101.102	67.65	45.066	62.618	89.101	59.594	69.651	45.674
12	80.72	64.216	63.452	72.123	115.194	61.773	58.115	64.361	86.663	60.846	91.718	45.078
13	84.557	73.573	59.854	73.763	108.341	52.413	46.634	61.599	81.898	61.722	91.718	46.758
14	83.78	66.148	59.862	82.779	99.6	65.984	64.709	66.918	80.473	58.535	85.943	47.171
15	80.481	65.51	58.449	86.051	95.766	63.957	54.08	71.343	83.213	66.29	83.806	52.631
16	83.438	62.767	62.355	86.694	97.73	64.783	55.592	66.695	79.375	55.231	87.548	48.891
17	80.953	70.628	59.704	91.575	95.568	66.088	52.965	67.473	80.055	54.317	65.899	48.072
18	77.838	70.395	57.87	94.091	96.739	65.629	58.401	64.946	90.669	60.912	87.152	45.693
19	83.64	77.534	60.802	91.393	117.945	65.761	55.902	63.556	87.234	71.652	90.445	47.071
20	86.537	69.293	58.417	84.104	114.304	64.397	50.191	63.338	93.315	62.578	84.322	46.355
Ave.	84.0542	68.8949	60.9336	82.7069	105.727	62.3945	53.8806	65.7669	88.939	60.6834	81.0993	47.3632
S.D.	4.55387	5.57603	4.07109	7.07762	8.11315	5.22583	5.1021	2.89061	5.20489	4.87755	7.9728	1.94383
S.E.	1.01828	1.24684	0.910323	1.5826	1.81416	1.16853	1.14086	0.646361	1.16385	1.09065	1.78277	0.434655
P-value		3.245e-14	7.391e-22		5.3559e-15	5.095e-13		2.1557e-11	6.1294e-32
		***	***		***	***		***	***

## Sheet: Figure 5
Figure 5
	Figure 5a
	2h			4h			6h			12h			24h
	E-	E+（WT）	E+（ΔcchH）	E-	E+（WT）	E+（ΔcchH）	E-	E+（WT）	E+（ΔcchH）	E-	E+（WT）	E+（ΔcchH）	E-	E+（WT）	E+（ΔcchH）
1st	1	40.2838	43.4471	1	71.7412	116.889	1	60.401	137.022	1	38.0658	53.5155	1	124.864	120.396
2nd	1.10802	41.9242	45.0926	0.800988	71.2307	119.826	1.30094	58.0455	141.067	1.0295	37.7106	51.9389	0.990937	128.296	127.812
3rd	0.86507	38.9808	46.1635	0.977772	71.4461	110.564	1.01883	56.6454	139.758	0.887765	39.0501	55.9969	0.860288	118.91	128.369
Ave.	0.99103	40.3963	44.9011	0.926253	71.4727	115.76	1.10659	58.364	139.282	0.972423	38.2755	53.8171	0.950408	124.023	125.526
S.E.	0.070277	0.851542	0.789991	0.0629604	0.147985	2.73262	0.0973275	1.09576	1.19173	0.0431774	0.400647	1.18112	0.045136	2.74202	2.57009
	Figure 5a
	Ct value
	2h			4h			6h			12h			24h
	E-	E+（WT）	E+（ΔcchH）	E-	E+（WT）	E+（ΔcchH）	E-	E+（WT）	E+（ΔcchH）	E-	E+（WT）	E+（ΔcchH）	E-	E+（WT）	E+（ΔcchH）
	Ubq
1st	22.1885	20.7916	21.2355	21.8342	20.6973	20.9404	21.269	21.5345	21.0374	20.1077	20.5676	21.5775	21.0978	22.9642	22.4836
2nd	22.0064	21.0652	21.0515	21.848	20.549	21.136	21.8328	21.517	21.3163	20.138	20.6806	21.9268	21.1272	22.4961	22.4105
3rd	22.4076	20.8685	21.0795	21.7184	20.3416	21.9934	21.64	21.1669	21.1325	20.2758	20.7366	21.7882	21.1076	22.0183	22.4546
	rPOA
1st	30.1156	23.3866	23.7214	30.2459	22.9443	22.4832	28.8659	23.2149	21.536	28.1458	23.3553	23.8737	27.0139	21.9161	21.4881
2nd	29.7855	23.6026	23.4838	30.58	22.8064	22.643	29.0501	23.2547	21.7729	28.1341	23.4818	24.2661	27.0565	21.4089	21.3288
3rd	30.5438	23.5109	23.4779	30.1626	22.5946	23.6165	29.2099	22.9399	21.6026	28.4856	23.4875	24.019	27.2409	21.0407	21.3665
	Figure 5c
	None(%)			Weak(%)			Strong(%)
	E-	E+（WT）	E+（△cchH）	E-	E+（WT）	E+（△cchH）	E-	E+（WT）	E+（△cchH）
1st	62.963	12.5	27.5862	33.3333	25	68.9655	3.7037	62.5	6.89655
2nd	56	14.2857	29.1667	44	28.5714	62.5	0	57.1429	8.33333
3rd	58.6207	13.7931	47.8261	37.931	27.5862	47.8261	3.44828	58.6207	4.34783
Ave.	59.1946	13.5263	34.8597	38.4215	27.0525	59.7639	2.38399	59.4212	6.5259
S.D.	3.51677	0.922276	11.257	5.35022	1.84455	10.8321	2.06855	2.76683	2.01844
	Figure 5e
	Relative fluorescence intensity
	4h			6h			12h			24h
	E-	E+（WT）	E+（△cchH）	E-	E+（WT）	E+（△cchH）	E-	E+（WT）	E+（△cchH）	E-	E+（WT）	E+（△cchH）
1	10.028	59.149	71.252	10.636	97.935	25.687	18.64	54.317	67.846	27.916	124.486	56.87
2	20.86	79.866	98.997	11.61	117.723	24.239	19.885	68.453	80.703	34.442	84.226	99.308
3	21.962	56.566	119.606	9.917	103.55	34.82	16.461	79.446	42.556	28.768	70.829	80.323
4	23.371	67.69	99.963	17.523	114.607	44.183	16.282	54.972	59.486	20.31	91.41	49.285
5	7.638	55.1	60.664	21.558	107.274	34.807	17.652	68.941	44.986	20.534	57.648	78.003
6	7.704	49.273	75.525	17.693	122.324	29.704	13.871	84.801	75.367	16.542	71.539	58.517
7	22.991	57.283	85.874	15.295	118.607	24.597	14.915	66.744	49.328	19.352	69.911	111.644
8	17.663	49.435	106.581	13.912	127.085	27.221	12.664	82.759	21.298	18.017	124.16	78.229
9	7.65	75.21	101.294	10.15	127.307	35.023	11.281	50.992	21.071	17.177	95.574	101.669
10	5.592	61.561	92.039	18.572	121.648	32.9	5.859	57.694	20.926	20.472	108.057	71.966
11	21.406	63.107	56.62	13.667	110.329	41.915	16.829	90.958	19.254	27.924	102.052	30.632
12	18.809	71.466	86.18	12.527	122.845	32.847	16.833	63.716	22.544	31.869	74.435	32.18
13	17.806	56.096	83.977	18.112	108.883	31.105	19.317	82.947	22.778	20.093	86.404	30.937
14	22.964	63.602	82.605	21.434	113.094	30.19	15.224	72.138	25.432	19.244	69.649	34.914
15	21.329	66.78	108.537	19.114	94.983	29.023	14.23	59.075	23.743	21.415	62.774	61.917
16	16.619	65.697	88.413	15.905	105.929	30.409	8.673	49.096	19.543	21.348	70.675	69.749
17	18.006	54.126	87.964	12.963	95.142	30.734	18.33	55.595	27.521	15.562	75.332	57.939
18	17.17	51.652	78.068	14.194	87.206	43.351	17.494	44.538	24.087	14.171	77.073	25.698
19	17.514	60.215	69.81	18.051	86.002	38.875	13.608	60.936	38.285	17.35	52.08	24.41
20	20.384	56.905	85.277	18.157	109.876	37.65	15.016	55.837	65.834	22.631	59.766	80.358
Ave.	16.8733	61.039	86.9623	15.5495	109.617	32.964	15.1532	65.1977	38.6294	21.7569	81.404	61.7274
S.D.	5.83503	8.26586	15.9931	3.59315	12.4813	5.90608	3.53065	13.287	20.8015	5.55804	20.6385	26.4569
S.E.	1.30475	1.8483	3.57617	0.803453	2.7909	1.32064	0.789478	2.97106	4.65137	1.24282	4.6149	5.91594
P-value	c	b	a	c	a	b	c	a	b	c	a	b
		2.2172e-18	9.4911e-28		5.7392e-41	1.0629e-08		1.0433e-15	3e-06		1.6083e-13	2.7419e-08
		***	***		***	***		***	***		***	***
	Figure 5f							Figure 5g
	GSH							GSH+GSSG
	E-	E+（WT）	E+（△cchH）					E-	E+（WT）	E+（△cchH）
1st	1.5875	0.7375	1.2375				1st	3.25169	1.60691	2.61414
2nd	1.5125	0.6625	1.2375				2nd	3.17022	1.54806	2.59799
3rd	1.4625	0.6875	1.2125				3rd	3.04915	1.53106	2.14652
Ave.	1.52083	0.695833	1.22917				Ave.	3.15702	1.56201	2.45289
S.D.	0.0629153	0.0381881	0.0144338				S.D.	0.101913	0.0398006	0.26544
S.E	0.0363242	0.0220479	0.00833333				S.E	0.0588397	0.0229789	0.153252
P-value	a	c	b				P-value	a	c	b
		5.578e-07	0.000235						2.1e-05	0.001928
		***	***						***	**
	Figure 5i							Figure 5j					Figure 5j
	E-	E+（WT）	E+（△cchH）					E-	E+（WT）	E+（△cchH）			Ct value
1	13.3801	4.8682	6.31579				1	1	0.204577	0.635164			E-	E+（WT）	E+（△cchH）
2	16.5863	5.57686	5.47988				2	0.759582	0.304964	0.553857			Ubq
3	11.1609	5.05306	5.01548				3	0.897173	0.208903	0.593119		1	20.0806	20.0171	20.8378
4	5.61144	3.72817	5.72755				Ave.	0.885585	0.239481	0.594047		2	20.3004	20.113	20.6713
5	15.0672	3.01951	5.17028				S.D.	0.120627	0.0567509	0.0406614		3	20.0232	19.9116	20.7545
6	11.8894	3.12777	5.17028				S.E.	0.0696441	0.0327651	0.0234759			MoPot2
7	11.8894	3.86371	6.07325				P-value	a	c	b		1	17.3546	19.5803	18.7665
8	13.3801	3.43441	5.76806						6.3e-05	0.004354		2	17.971	19.1002	18.7976
9	13.3801	3.98637	5.72755						***	**		3	17.4537	19.4446	18.7821
10	14.7061	3.12777	5.44892
11	5.25974	3.95538	5.25256
12	8.55092	5.35497	5.09664
13	6.12098	5.90264	5.09664
14	11.6576	4.22921	7.18771
15	6.27478	3.95538	6.08191
16	7.19626	3.83367	5.25256
17	8.55092	3.25558	5.70702
18	6.47975	6.08519	6.77518
19	5.96719	6.3286	6.38908
20	5.48287	4.53347	5.71331
Ave.	9.92959	4.361	5.72248
S.D.	3.75841	1.04599	0.597121
S.E.	0.840406	0.233889	0.13352
P-value	a	b	b
		1.9632e-10	2.6638e-07
		***	***

## Sheet: Figure 6
Figure 6
	Figure 6c
	Relative fluorescence intensity
	0.5h			2h			4h			6h			12h			24h			48h			72h
	E-	E+（WT）	E+（ΔcchH）	E-	E+（WT）	E+（ΔcchH）	E-	E+（WT）	E+（ΔcchH）	E-	E+（WT）	E+（ΔcchH）	E-	E+（WT）	E+（ΔcchH）	E-	E+（WT）	E+（ΔcchH）	E-	E+（WT）	E+（ΔcchH）	E-	E+（WT）	E+（ΔcchH）
1	39.172	52.361	29.026	30.979	95.649	48.387	69.437	87.881	104.78	77.517	87.632	56.365	25.225	39.098	28.53	58.311	27.894	25.983	52.597	72.82	112.182	121.132	85.622	104.557
2	35.608	55.863	29.626	32.957	101.725	40.357	63.728	93.265	59.367	65.522	85.047	48.618	24.39	27.196	26.903	62.643	37.584	48.347	58.963	64.462	137.837	99.909	30.367	122.395
3	41.626	51.278	29.083	27.173	101.643	42.708	55.469	121.677	60.228	69.73	82.177	36.859	28.661	35.191	25.25	49.738	25.659	27.129	94.516	58.858	117.784	97.385	47.605	100.166
4	50.813	46.018	25.771	22.184	97.234	36.231	48.672	131.908	55.752	35.093	83.166	28.187	30.501	41.073	23.19	63.937	34.099	26.945	80.9	56.088	116.39	76.531	28.885	101.063
5	37.433	49.39	28.216	29.178	91.795	50.948	86.235	144.407	66.966	58.33	77.915	25.161	21.598	35.963	20.224	36.044	32.909	33.52	62.575	63.506	81.692	89.114	25.348	104.634
6	28.817	41.231	29.408	24.925	71.241	43.27	33.613	137.196	65.171	32.105	87.456	23.531	24.83	25.915	25.252	48.143	31.677	30.333	64.12	56.436	79.015	91.635	48.501	97.3
7	40.103	43.897	28.564	24.362	117.303	45.361	53.427	135.293	77.132	38.16	117.34	23.462	25.851	22.532	26.395	62.149	28.655	26.1	82.851	62.554	97.619	81.658	36.915	102.551
8	29.793	47.145	30.118	26.144	59.854	41.349	66.133	133.509	58.159	24.126	116.009	27.332	25.49	31.623	31.859	71.069	18.609	10.141	74.361	65.618	72.077	86.152	27.089	88.641
9	37.074	50.396	15.272	27.781	70.256	39.722	65.585	125.74	35.069	20.374	89.591	25.684	24.535	12.202	31.988	49.201	23.666	10.961	62.466	58.076	52.385	73.75	26.163	99.563
10	35.702	47.458	20.205	28.471	79.587	44.315	67.072	118.704	36.508	36.526	114.621	32.235	11.735	9.442	36.19	49.316	23.232	10.276	45.403	67.187	83.78	84.501	37.47	98.643
11	27.19	81.685	19.696	21.297	75.32	42.249	61.339	104.967	36.237	45.534	100.771	22.288	11.082	26.102	27.108	62.262	25.183	16.201	67.548	57.769	92.454	104.988	24.626	88.842
12	19.588	69.39	20.993	18.925	70.845	34.431	60.765	130.538	53.699	36.973	118.313	35.46	10.336	24.022	14.483	51.231	28.578	9.591	65.075	61.975	41.963	124.915	24.163	57.698
13	29.378	82.909	22.29	17.45	83.479	36.352	74.558	152.525	50.46	29.178	106.746	33.778	20.802	39.335	17.325	64.589	37.583	15.769	46.113	66.099	36.06	115.833	28.13	83.358
14	16.638	73.262	26.883	19.507	63.017	34.47	84.125	146.867	58.884	19.715	118.637	39.015	17.509	28.297	18.37	44.357	35.179	20.771	83.729	59.532	43.722	145.912	31.299	79.421
15	12.24	74.431	25.554	20.489	70.149	30.98	54.324	140.679	34.885	40.012	134.511	27.709	17.961	19.461	21.257	44.786	27.302	15.627	58.831	57.673	37.992	130.665	47.452	72.566
16	15.403	69.973	21.678	15.944	63.739	39.883	44.435	134.144	41.649	40.007	86.64	35.865	16.873	49.225	20.954	52.939	19.385	19.639	88.334	61.106	33.56	127.705	53.735	51.178
17	19.841	50.861	21.058	19.857	55.5	36.427	52.956	116.041	39.007	31.301	88.567	28.065	22.256	42.146	15.921	45.631	23.973	18.186	80.765	27.927	41.917	132.494	53.56	58.331
18	22.809	46.362	24.768	16.848	59.014	41.618	43.825	92.171	45.276	30.501	80.982	32.813	17.324	30.965	16.759	48.832	25.166	20.038	80.807	48.255	53.672	133.202	57.249	73.015
19	18.959	71.652	24.866	24.044	55.944	36.425	59.078	119.079	38.791	23.176	50.813	25.301	24.509	30.514	20.411	75.189	25.679	15.807	127.533	41.705	69.942	133.922	23.318	81.474
20	17.374	59.875	16.955	19.031	65.064	26.889	86.033	119.512	34.019	44.505	113.758	29.299	16.511	38.064	19.992	51.296	21.501	15.388	139.461	45.968	77.704	119.883	20.286	54.577
Ave.	28.778	58.2718	24.5015	23.3773	77.4179	39.6186	61.5404	124.305	52.602	39.9192	97.0346	31.8514	20.899	30.4183	23.4181	54.5832	27.6756	20.8376	75.8474	57.6807	73.9873	108.564	37.8892	85.9986
S.D.	10.6508	13.3739	4.48948	4.96096	17.87	5.75968	14.1636	18.3509	17.6534	16.3116	19.9014	8.64804	5.7733	10.0581	5.89406	9.95501	5.61208	9.53464	24.0767	10.1641	31.2743	22.4776	16.2606	19.7226
S.E.	2.38158	2.9905	1.00388	1.10931	3.99586	1.2879	3.16708	4.10339	3.94742	3.64738	4.45009	1.93376	1.29095	2.24906	1.31795	2.22601	1.2549	2.13201	5.38372	2.27277	6.99314	5.02615	3.63598	4.4101
	Figure 6d
	Relative callose intensity
	0.5h			2h			4h			6h			12h			24h			48h			72h
	E-	E+（WT）	E+（ΔcchH）	E-	E+（WT）	E+（ΔcchH）	E-	E+（WT）	E+（ΔcchH）	E-	E+（WT）	E+（ΔcchH）	E-	E+（WT）	E+（ΔcchH）	E-	E+（WT）	E+（ΔcchH）	E-	E+（WT）	E+（ΔcchH）	E-	E+（WT）	E+（ΔcchH）
1	0	0.011	0	0	0.016	0	0	0.036	0.012	0.006	0.043	0.02	0.024	0.095	0.03	0.047	0.148	0.042	0.034	0.08	0.028	0	0	0
2	0	0.012	0	0	0.024	0	0	0.034	0.008	0.008	0.051	0.017	0.026	0.107	0.028	0.04	0.162	0.037	0.033	0.086	0.032	0	0	0
3	0	0.008	0	0	0.018	0	0	0.034	0.01	0.009	0.058	0.023	0.02	0.112	0.025	0.048	0.155	0.046	0.032	0.074	0.024	0	0	0
Ave.	0	1.0333	0	0	1.9333	0	0	3.46667	1	0.766667	5.06667	2	2.33333	10.4667	2.76667	4.5	15.5	4.16667	3.3	8	2.8	0	0	0
S.D.	0	0.20817	0	0	0.41633	0	0	0.11547	0.2	0.152753	0.750555	0.3	0.305505	0.873689	0.251661	0.43589	0.7	0.450925	0.1	0.6	0.4	0	0	0
S.E.	0	0.12019	0	0	0.24037	0	0	0.0666667	0.11547	0.0881917	0.433333	0.173205	0.176383	0.504425	0.145297	0.251661	0.404145	0.260342	0.057735	0.34641	0.23094	0	0	0
	Figure 6e
	OsLOX2
	0.5h			2h			4h			6h			12h			24h			48h			72h
	E-	E+（WT）	E+（ΔcchH）	E-	E+（WT）	E+（ΔcchH）	E-	E+（WT）	E+（ΔcchH）	E-	E+（WT）	E+（ΔcchH）	E-	E+（WT）	E+（ΔcchH）	E-	E+（WT）	E+（ΔcchH）	E-	E+（WT）	E+（ΔcchH）	E-	E+（WT）	E+（ΔcchH）
1	1	4.84686	3.03041	6.17155	13.8676	4.12198	7.17459	18.4659	11.2231	45.6798	22.2859	27.8905	25.2837	35.5428	57.3292	59.9824	33.091	11.0627	14.1388	9.26468	18.1853	12.572	15.6164	1.048
2	0.694392	6.49743	1.87476	6.51771	10.0237	7.01638	10.366	21.784	10.2405	57.1515	26.1803	36.6014	27.1934	20.3859	69.2693	43.0263	41.4934	23.7139	15.6828	10.0184	24.2997	16.7394	17.5281	1.19913
3	0.833302	5.61179	2.38355	6.34227	11.79	5.37786	8.62392	20.0564	10.7206	51.0947	24.1548	31.9505	26.2212	26.9179	63.0171	50.8017	37.0548	16.1969	14.8908	9.6342	21.0213	14.5069	16.5447	1.12102
Ave.	0.842564	5.65203	2.42957	6.34384	11.8938	5.50541	8.72151	20.1021	10.7281	51.3087	24.207	32.1475	26.2328	27.6155	63.2052	51.2701	37.2131	16.9912	14.9042	9.63911	21.1688	14.6061	16.5631	1.12272
S.D.	0.153015	0.82602	0.579195	0.173088	1.92406	1.45141	1.59796	1.65954	0.491335	5.73886	1.94774	4.3588	0.954936	7.6025	5.97228	8.48774	4.2034	6.36289	0.772106	0.376905	3.05987	2.08547	0.955997	0.0755792
S.E.	0.088343	0.476903	0.334398	0.0999326	1.11085	0.837971	0.92258	0.958135	0.283673	3.31333	1.12453	2.51656	0.551333	4.3893	3.44809	4.9004	2.42683	3.67362	0.445776	0.217606	1.76662	1.20405	0.551945	0.0436357
	Figure 6e
	Ct value
	0.5h			2h			4h			6h			12h			24h			48h			72h
	E-	E+（WT）	E+（ΔcchH）	E-	E+（WT）	E+（ΔcchH）	E-	E+（WT）	E+（ΔcchH）	E-	E+（WT）	E+（ΔcchH）	E-	E+（WT）	E+（ΔcchH）	E-	E+（WT）	E+（ΔcchH）	E-	E+（WT）	E+（ΔcchH）	E-	E+（WT）	E+（ΔcchH）
	Actin
1	20.3709	22.2175	20.3674	19.1715	21.2665	21.5402	22.7565	21.4993	23.7216	22.5497	23.1348	28.1666	20.681	23.5861	19.2994	24.1215	21.3772	19.0803	20.4747	18.3775	19.1511	19.8322	20.195	20.0252
2	20.5742	22.5314	20.5074	19.4625	21.124	22.1298	22.6581	22.0402	24.0685	23.0024	23.1113	28.5345	20.8061	23.7305	20.183	23.7791	21.2137	19.3937	20.7192	19.0302	19.2515	19.799	20.2987	20.2807
3	20.4726	22.3744	20.4374	19.317	21.1953	21.835	22.7073	21.7697	23.8951	22.7761	23.1231	28.3505	20.7436	23.6583	19.7412	23.9503	21.2954	19.237	20.5969	18.7039	19.2013	19.8156	20.2468	20.153
	OsLOX2
1	25.6592	25.2288	24.0562	21.8342	22.7612	24.7852	25.2019	22.5808	25.5216	22.3245	23.945	28.6532	21.3092	23.7229	18.7465	23.5034	21.6171	20.901	21.9414	20.4541	20.2548	21.4684	21.5183	25.2459
2	26.3887	25.1198	24.889	22.0465	23.087	24.6074	24.5726	22.8833	26.0006	22.454	23.6892	28.629	21.3293	24.6693	19.3571	23.6403	21.1272	20.1143	22.0364	20.9939	19.9369	21.0222	21.4554	25.307
3	26.024	25.1743	24.4726	21.9403	22.9241	24.6963	24.8873	22.7321	25.7611	22.3893	23.8171	28.6411	21.3192	24.1961	19.0518	23.5718	21.3722	20.5077	21.9889	20.724	20.0959	21.2453	21.4868	25.2765
	Figure 6f
	OsPBZ1
	0.5h			2h			4h			6h			12h			24h			48h			72h
	E-	E+（WT）	E+（ΔcchH）	E-	E+（WT）	E+（ΔcchH）	E-	E+（WT）	E+（ΔcchH）	E-	E+（WT）	E+（ΔcchH）	E-	E+（WT）	E+（ΔcchH）	E-	E+（WT）	E+（ΔcchH）	E-	E+（WT）	E+（ΔcchH）	E-	E+（WT）	E+（ΔcchH）
1	1	2.62837	0.159285	0.131271	3.01246	0.290969	0.0699558	2.43718	0.381835	9.56043	4.82451	9.17222	4.24736	2.21313	7.47334	27.5711	9.22309	3.82428	1.11818	1.47848	1.50876	0.701021	3.74539	0.413662
2	0.238898	3.7567	0.165019	0.104391	3.76666	0.409198	0.067907	3.38928	0.432526	8.33	6.311	8.92878	4.0188	1.87673	9.14395	20.9315	7.88286	2.48048	1.53575	2.03792	1.51886	0.605673	2.68656	0.593833
3	0.488772	3.14229	0.162126	0.117062	3.36852	0.345056	0.0689238	2.87407	0.40639	8.92403	5.51793	9.04968	4.1315	2.038	8.26655	24.023	8.52668	3.07994	1.31044	1.73581	1.5138	0.651606	3.1721	0.495627
Ave.	0.57589	3.17579	0.162143	0.117574	3.38255	0.348408	0.0689289	2.90018	0.406917	8.93815	5.55115	9.05023	4.13255	2.04262	8.29461	24.1752	8.54421	3.12823	1.32146	1.75073	1.51381	0.652767	3.20135	0.501041
S.D.	0.387958	0.564912	0.00286678	0.0134473	0.377295	0.059186	0.00102439	0.476588	0.0253497	0.615339	0.743804	0.121721	0.114288	0.168247	0.835662	3.32238	0.670285	0.673204	0.209003	0.280015	0.00504803	0.0476848	0.530021	0.0902074
S.E.	0.223987	0.326152	0.00165514	0.0077638	0.217832	0.034171	0.000591434	0.275158	0.0146356	0.355266	0.429435	0.0702756	0.0659844	0.0971377	0.48247	1.91818	0.386989	0.388674	0.120668	0.161667	0.00291448	0.0275308	0.306008	0.0520812
	Figure 6f
	Ct value
	0.5h			2h			4h			6h			12h			24h			48h			72h
	E-	E+（WT）	E+（ΔcchH）	E-	E+（WT）	E+（ΔcchH）	E-	E+（WT）	E+（ΔcchH）	E-	E+（WT）	E+（ΔcchH）	E-	E+（WT）	E+（ΔcchH）	E-	E+（WT）	E+（ΔcchH）	E-	E+（WT）	E+（ΔcchH）	E-	E+（WT）	E+（ΔcchH）
	Actin
1	23.6256	24.1688	21.5896	21.4652	21.8696	22.5162	23.9386	22.589	24.8699	23.641	23.39	29.8518	22.0801	25.3734	21.9235	24.5484	21.7761	21.0009	21.2164	19.7077	20.425	20.3701	20.9352	21.1886
2	21.2999	24.3737	21.684	21.2528	22.1394	22.8317	23.9451	23.0469	24.5319	23.6735	23.4351	29.8462	22.3205	25.4735	22.1923	24.4553	21.5823	20.538	21.2936	20.3115	20.1442	20.1521	20.6636	21.3914
3	22.4628	24.2713	21.6368	21.359	22.0045	22.674	23.9418	22.818	24.7009	23.6573	23.4125	29.849	22.2003	25.4235	22.0579	24.5018	21.6792	20.7694	21.255	20.0096	20.2846	20.2611	20.7994	21.29
	OsPBZ1
1	22.5102	21.6592	23.1244	23.2791	19.1631	23.1818	26.6605	20.1883	25.1434	19.2684	20.0041	25.539	18.878	23.1118	17.9063	18.6478	17.4554	17.9502	19.9398	18.0281	18.7161	19.7671	17.9146	21.3466
2	22.2499	21.3488	23.1678	23.3972	19.1106	23.0053	26.7099	20.1705	24.6256	19.4997	19.6617	25.5723	19.1982	23.4498	17.884	18.9522	17.4881	18.1119	19.5592	18.169	18.4258	19.76	18.1224	21.0278
3	22.38	21.504	23.1461	23.3382	19.1369	23.0936	26.6852	20.1794	24.8845	19.3841	19.8329	25.5556	19.0381	23.2808	17.8951	18.8	17.4717	18.0311	19.7495	18.0986	18.571	19.7635	18.0185	21.1872

## Sheet: Supplementary Figure 1
Supplementary Figure 1
	Supplementary Figure 1b：Images of TUNEL assay from three independent experiments

## Sheet: Supplementary Figure 2
Supplementary Figure 2
	Supplementary Figure 2b
	None(%)				Weak(%)				Strong(%)
	E-	E-DPI	E-DFO	E-FeCl3	E-	E-DPI	E-DFO	E-FeCl3	E-	E-DPI	E-DFO	E-FeCl3
1st	66.6667	71.4286	72	70.8333	27.7778	23.8095	24	25	55.5556	4.7619	4	4.16667
2nd	68.1818	73.6842	64.7059	60	27.2727	26.3158	17.6471	35	4.54545	5.26316	5.88235	5
3rd	65	68.1818	72.7273	75	25	27.2727	22.7273	16.6667	5	0	0	8.33333
Ave.	66.6162	71.0982	69.8111	68.6111	26.6835	25.7993	21.4581	25.5556	5.03367	3.34169	3.29412	5.83333
S.D.	1.59151	2.76603	4.43614	7.74298	1.47966	1.78843	3.36126	9.17928	5.05892	2.90482	3.00403	2.20479
	None(%)				Weak(%)				Strong(%)
	E+	E+DPI	E+DFO	E+FeCl3	E+	E+DPI	E+DFO	E+FeCl3	E+	E+DPI	E+DFO	E+FeCl3
1st	15.7895	15.3846	20.8333	7.14286	31.5789	50	62.5	35.7143	52.6316	34.6154	20.8333	60.7143
2nd	17.3913	11.1111	23.0769	8.69565	26.087	55.5556	53.8462	30.4348	56.5217	33.3333	19.2308	60.8696
3rd	13.6364	13.6364	13.0435	7.69231	27.2727	54.5455	65.2174	23.0769	59.0909	31.8182	21.7391	65.3846
Ave.	15.6057	13.3774	18.9846	7.84361	28.3129	53.367	60.5212	29.742	56.0814	33.2556	20.6011	62.3228
S.D.	1.8842	2.14849	5.26602	0.787376	2.88997	2.95933	5.93827	6.3471	3.2521	1.40022	1.27021	2.65273
	Supplementary Figure 2d
	Relative fluorescence intensity
	E-	E-DPI	E-DFO	E-FeCl3	E+	E+DPI	E+DFO	E+FeCl3
1	11.693	11.431	30.023	20.334	101.456	46.623	49.134	122.117
2	10.473	16.538	31.214	17.13	105.427	51.541	53.354	125
3	11.024	16.699	40.156	16.062	96.141	52.186	49.859	110.024
4	10.728	10.365	38.291	12.953	112.892	48.083	50.125	124.877
5	11.572	9.814	33.08	20.324	116.116	55.968	52.131	114.252
6	10.578	18.254	24.983	15.432	100.743	48.112	48.069	103.557
7	10.768	14.011	22.39	15.448	92.602	51.214	46.476	122.078
8	11.899	11.807	33.749	17.277	82.455	44.844	55.053	124.966
9	10.348	14.303	17.103	15.481	80.413	45.062	49.25	124.928
10	11.796	10.372	20.076	19.677	89.59	46.927	47.132	117.521
11	10.276	14.197	26.592	16.969	92.362	46.135	52.433	105.739
12	11.743	13.575	32.531	21.688	100.581	44.546	52.485	104.255
13	10.538	11.257	29.961	18.463	117.107	43.336	49.667	113.458
14	11.695	11.832	28.049	16.725	117.63	45.427	51.704	120.252
15	10.136	24.985	26.401	16.121	117.363	42.383	48.478	123.9
16	15.91	21.59	26.278	14.394	103.975	45.126	48.52	115.131
17	16.141	17.375	28.432	15.208	91.649	49.381	53.215	115.467
18	15.608	13.253	30.964	10.612	117.29	46.813	56.081	124.703
19	16.392	12.809	38.363	14.539	118.267	46.69	57.564	124.909
20	15.719	10.075	22.466	15.867	116.104	45.869	57.168	123.452
Ave.	12.2518	14.2271	29.0551	16.5352	103.508	47.3133	51.3949	118.029
S.D.	2.26587	4.01107	6.09429	2.64229	12.6127	3.31879	3.27393	7.43277
S.E.	0.506665	0.896903	1.36273	0.590835	2.82028	0.742105	0.732074	1.66202
P-value	g	fg	e	f	b	d	c	a
		0.31	6.5653e-15	0.029	1.8602e-92	1.1371e-39	8.2067e-45	1.1629e-101
			***	*	***	***	***	***

## Sheet: Supplementary Figure 3
Supplementary Figure 3
	Supplementary Figure 3b
	PI signals in nucleus of stained cells(%)
	E-	E- Erastin+	E- Fer-1+	E+	E +Erastin+	E+ Fer-1+
1	16.6667	15.3846	16.6667	50	48.4849	29.4118
2	8.33333	11.1111	18.1818	57.1429	56.6667	30.7692
3	8.33333	15	16.6667	33.3333	64.7059	25
4	15.3846	16.6667	16.6667	44.4444	66.6667	22.7273
5	14.2857	16.6667	14.2857	31.25	61.5385	21.4286
6	20	16.6667	6.25	31.8182	46.1538	20
7	13.3333	11.1111	14.2857	41.1765	55.5556	17.6471
8	12.5	6.25	10	35.2941	63.1579	31.25
9	9.09091	25	12.5	46.1538	72.7273	16.6667
10	12.5	11.1111	11.1111	38.4615	58.8235	23.0769
Ave.	13.0428	14.4968	13.6614	40.9075	59.4481	23.7977
S.D.	3.78907	5.03192	3.71926	8.54472	8.12697	5.24388
S.E.	1.19821	1.59123	1.17613	2.70208	2.56997	1.65826
P-value	d	d	d	b	a	c
		0.593361	0.81953	2.488e-14	1.7249e-23	0.000213
				***	***	***
	Supplementary Figure 3d
	Dry weight(g)
	3d			4d			5d			6d			7d			8d			9d			10d
	E+	E +Erastin+	E+ Fer-1+	E+	E +Erastin+	E+ Fer-1+	E+	E +Erastin+	E+ Fer-1+	E+	E +Erastin+	E+ Fer-1+	E+	E +Erastin+	E+ Fer-1+	E+	E +Erastin+	E+ Fer-1+	E+	E +Erastin+	E+ Fer-1+	E+	E +Erastin+	E+ Fer-1+
1	0.069	0.06	0.087	0.133	0.138	0.138	0.207	0.209	0.226	0.233	0.266	0.272	0.255	0.241	0.287	0.195	0.169	0.224	0.204	0.185	0.224	0.188	0.168	0.174
2	0.073	0.069	0.079	0.146	0.142	0.12	0.188	0.221	0.219	0.241	0.28	0.24	0.279	0.276	0.278	0.205	0.206	0.215	0.201	0.209	0.193	0.18	0.159	0.179
3	0.081	0.084	0.062	0.16	0.143	0.153	0.239	0.241	0.213	0.26	0.214	0.279	0.281	0.293	0.265	0.231	0.259	0.204	0.194	0.203	0.211	0.171	0.162	0.184
Ave.	0.0743	0.071	0.076	0.1463	0.141	0.137	0.2113	0.223667	0.219333	0.244667	0.2533	0.2637	0.2717	0.27	0.276667	0.2103	0.2113	0.214333	0.199667	0.199	0.2093	0.179667	0.163	0.179
S.D.	0.00611	0.01212	0.01277	0.0135	0.00265	0.01652	0.02577	0.0161658	0.00650641	0.0138684	0.03478	0.02079	0.01447	0.02651	0.0110604	0.01858	0.04524	0.0100167	0.0051316	0.01249	0.01557	0.0085049	0.00458	0.005
S.E.	0.00353	0.007	0.00737	0.0078	0.00153	0.00954	0.01488	0.00933333	0.00375648	0.00800694	0.02008	0.012	0.00835	0.01531	0.00638575	0.01073	0.02612	0.00578312	0.00296273	0.00721	0.00899	0.00491031	0.00265	0.00289

## Sheet: Supplementary Figure 4
Supplementary Figure 4
	Supplementary Figure 4b
	PI signals in nucleus of stained cells(%)
	E-	E+ (107)	E+ (108)	E+ (109)	E+(cchH)
1	25	22.2222	47.6191	33.3333	38.8889
2	25	39.4737	38.4615	33.3333	33.3333
3	20	34.0425	50	26.6667	26.6667
4	25	33.3333	50	25	35.7143
5	28.5714	25.8065	50	27.2727	17.6471
6	16.6667	25	47.3684	28.5714	30.7692
7	25	43.75	46.4286	36.3636	33.3333
8	16.6667	22.4138	44	35.7143	33.3333
9	12.5	30	41.1765	36.3636	25
10	12.5	18.5185	52.9412	35.2941	30
Ave.	20.6905	29.4561	46.7995	31.7913	30.4686
S.D.	5.80636	8.13608	4.45421	4.43968	6.07454
S.E.	1.83613	2.57285	1.40855	1.40395	1.92094
P-value	c	b	a	b	b
		0.001896	8.8238e-13	0.000133	0.000618
		**	***	***	***

[truncated: 3 more sheets: Supplementary Figure 5, Supplementary Figure 6, Supplementary Figure 7]
